# Supplementary material for: Utilization of targeted sequencing for etiological diagnosis of pulmonary infections in different samples
Source: Front Cell Infect Microbiol. 2025 Oct 22;15:1683489. doi: 10.3389/fcimb.2025.1683489 (PMC12586106; doi:10.3389/fcimb.2025.1683489)
Supplement: Supplementary file 1 [file Table1.xlsx]

## Sheet: Supplementary Data S1
Latin name	Type	ARGs	Notes: This table lists 386 different pathogens covered by the tNGS test. The definitions of each column are as follows: Column A (Latin Name): Latin scientific name of the pathogen. Column B (Type): Category of the pathogen, including DNA viruses, RNA viruses, Gram-positive bacteria, Gram-negative bacteria, fungi, and parasites; it also covers specific bacterial genera and fungal genera. Column …
BK_Polyomavirus	DNA Virus	AAC(2')
Epstein-Barr_virus	DNA Virus	AAC(3)
JC_polyomavirus	DNA Virus	AAC(6')
Human_polyomavirus_3	DNA Virus	ANT
MW_polyomavirus	DNA Virus	APH
TTV-like_mini_virus	DNA Virus	ARM
WU_Polyomavirus	DNA Virus	RMT
Molluscum_contagiosum_virus	DNA Virus	ereA
Monkeypox_virus	DNA Virus	ereB
Human_herpesvirus_5	DNA Virus	ermB
Orf_virus	DNA Virus	mefA
Human_bocavirus	DNA Virus	mefE
Merkel_cell_polyomavirus	DNA Virus	msrA
Human_polyomavirus_7	DNA Virus	macA
herpesvirus_1	DNA Virus	mphB
herpesvirus_2	DNA Virus	vanA
human_betaherpesvirus_6	DNA Virus	vanB
herpesvirus_7	DNA Virus	vanC
herpesvirus_8	DNA Virus	vanD
Human_parvovirus_B19	DNA Virus	vanE
Human_herpesvirus_3	DNA Virus	vanG
Torque_teno_virus	DNA Virus	DFR
Adenovirus	DNA Virus	SUL
Adeno-associated_virus	DNA Virus	mecA
Hepatitis_B_virus	DNA Virus	mecB
Echovirus	RNA Virus	mecC
Rhinovirus_A	RNA Virus	QAC
Rhinovirus_B	RNA Virus	qnrA
Rhinovirus_C	RNA Virus	CAT
Influenza_C_virus	RNA Virus	cmlA
Powassan_virus	RNA Virus	floR
Enterovirus_A	RNA Virus	CcrA
Enterovirus_B	RNA Virus	FEZ-1
Enterovirus_C	RNA Virus	GOB-1
Enterovirus_D	RNA Virus	IND
Dengue_virus_1	RNA Virus	KPC
Dengue_virus_2	RNA Virus	NMC
Dengue_virus_3	RNA Virus	OXA-181
Dengue_virus_4	RNA Virus	OXA-198
Eastern_equine_encephalitis_virus	RNA Virus	OXA-23
Rubella_virus	RNA Virus	OXA-24
Parechovirus	RNA Virus	OXA-48
Human_parainfluenza_virus_1	RNA Virus	OXA-69
Human_orthorubulavirus_2	RNA Virus	OXA-51
Human_parainfluenza_virus_3	RNA Virus	OXA-55
Human_parainfluenza_virus_4	RNA Virus	SFH-1
Hantavirus_Z10	RNA Virus	SPM-1
Nipah_henipavirus	RNA Virus	VIM
Human_respiratory_syncytial_virus_A	RNA Virus	CTX-M-1
Human_respiratory_syncytial_virus_B	RNA Virus	CTX-M-2
Yellow_fever_virus	RNA Virus	CTX-M-25
poliovirus_1	RNA Virus	GES
poliovirus_2	RNA Virus	OXA-1
poliovirus_3	RNA Virus	OXA-2
influenza_A	RNA Virus	OXA-7
coxsackievirus_A	RNA Virus	OXA-9
Coxsackievirus_A16	RNA Virus	OXA-10
Coxsackievirus_A21	RNA Virus	PER
coxsackievirus_A6	RNA Virus	ROB-1
coxsackievirus_B	RNA Virus	SHV
Rabies_lyssavirus	RNA Virus	TEM
La_Crosse_virus	RNA Virus	VEB
Lymphocytic_choriomeningitis_mammarenavirus	RNA Virus	ACC
Mumps_rubulavirus	RNA Virus	ACT
Japanese_encephalitis_virus	RNA Virus	ADC
Rotavirus	RNA Virus	AmpC
Measles_virus	RNA Virus	CMY
Murray_Valley_encephalitis_virus	RNA Virus	DHA
Encephalomyocarditis_virus	RNA Virus	MIR
Primate_norovirus	RNA Virus	EMR
Tick-borne_encephalitis_virus	RNA Virus	tetB
Human_coronavirus_229E	RNA Virus	tetC
Human_coronavirus_HKU1	RNA Virus	tetD
Human_coronavirus_NL63	RNA Virus	tetE
Human_coronavirus_OC43	RNA Virus	tetK
Human_immunodeficiency_virus_1	RNA Virus	tetL
Primate_T-lymphotropic_virus_2	RNA Virus	tetM
Primate_T-lymphotropic_virus_1	RNA Virus	tetO
Human_Astrovirus	RNA Virus	tetQ
Human_metapneumovirus	RNA Virus	tetS
Mumps_rubulavirus	RNA Virus	tetT
Saint_Louis_encephalitis_virus	RNA Virus	tetW
Toscana_virus	RNA Virus	ACR
West_Nile_virus	RNA Virus	ADE
SFTS_virus	RNA Virus	tolC
Severe_acute_respiratory_syndrome_coronavirus_2	RNA Virus	mcr-1
Severe_acute_respiratory_syndrome_coronavirus	RNA Virus	aadA
influenza_B	RNA Virus	macB
Sapovirus	RNA Virus	tetA
Zika_virus	RNA Virus	GIM
Middle_East_respiratory_syndrome-related_coronavirus	RNA Virus	IMP
Nocardia_brasiliensis	Gram-positive bacteria	NDM
Corynebacterium_diphtheriae	Gram-positive bacteria	SIM
Mycobacterium_intracellulare	Gram-positive bacteria
Staphylococcus_epidermidis	Gram-positive bacteria
Mycobacterium_bolletii	Gram-positive bacteria
Mycobacterium_xenopi	Gram-positive bacteria
Clostridium_perfringens	Gram-positive bacteria
Enterococcus_gallinarum	Gram-positive bacteria
Listeria_monocytogenes	Gram-positive bacteria
Staphylococcus_carnosus	Gram-positive bacteria
Turicella_otitidis	Gram-positive bacteria
Mycobacterium_szulgai	Gram-positive bacteria
Streptococcus_pneumoniae	Gram-positive bacteria
Enterococcus_faecalis	Gram-positive bacteria
Nocardia_cyriacigeorgica	Gram-positive bacteria
Mycobacterium_gordonae	Gram-positive bacteria
Mycobacterium_colombiense	Gram-positive bacteria
Listeria_grayi	Gram-positive bacteria
Mycobacterium_chelonae	Gram-positive bacteria
Mycobacterium_marinum	Gram-positive bacteria
Streptococcus_mitis	Gram-positive bacteria
Tropheryma_whipplei	Gram-positive bacteria
Streptococcus_cristatus	Gram-positive bacteria
Clostridioides_difficile	Gram-positive bacteria
Mycobacterium_tuberculosis_complex	Gram-positive bacteria
Staphylococcus_aureus	Gram-positive bacteria
Mycobacterium_kansasii	Gram-positive bacteria
Bacillus_subtilis	Gram-positive bacteria
Bacillus_cereus	Gram-positive bacteria
Staphylococcus_lugdunensis	Gram-positive bacteria
Mycobacterium_scrofulaceum	Gram-positive bacteria
Mycobacterium_leprae	Gram-positive bacteria
Rhodococcus_hoagii	Gram-positive bacteria
Mycobacterium_marseillense	Gram-positive bacteria
Mycobacterium_marseillense	Gram-positive bacteria
Mycobacterium_malmoense	Gram-positive bacteria
Mycolicibacterium_mageritense	Gram-positive bacteria
Streptococcus_milleri	Gram-positive bacteria
Enterococcus_durans	Gram-positive bacteria
Trueperella_pyogenes	Gram-positive bacteria
Streptococcus_pyogenes	Gram-positive bacteria
Mycobacterium_avium_complex	Gram-positive bacteria
Mycobacterium_avium	Gram-positive bacteria
Mycobacterium_bovis	Gram-positive bacteria
Streptococcus_bovis	Gram-positive bacteria
Mycobacteroides_abscessus	Gram-positive bacteria
Nocardia_abscessus	Gram-positive bacteria
Mycobacterium_fortuitum	Gram-positive bacteria
Nocardia_farcinica	Gram-positive bacteria
clostridium_tetani	Gram-positive bacteria
Enterococcus_casseliflavus	Gram-positive bacteria
Abiotrophia_defectiva	Gram-positive bacteria
Mycobacterium_tuberculosis	Gram-positive bacteria
Staphylococcus_hominis	Gram-positive bacteria
Staphylococcus_haemolyticus	Gram-positive bacteria
Clostridium_botulinum	Gram-positive bacteria
Nocardia_carnea	Gram-positive bacteria
Enterococcus_faecium	Gram-positive bacteria
Mycobacterium_haemophilum	Gram-positive bacteria
Bacillus_anthracis	Gram-positive bacteria
Micrococcus_luteus	Gram-positive bacteria
Nocardia_terpenica	Gram-positive bacteria
Streptococcus_dysgalactiae	Gram-positive bacteria
Staphylococcus_capitis	Gram-positive bacteria
Mycolicibacter_terrae	Gram-positive bacteria
Nocardia_otitidiscaviarum	Gram-positive bacteria
Corynebacterium_striatum	Gram-positive bacteria
Staphylococcus_warneri	Gram-positive bacteria
Streptococcus_agalactiae	Gram-positive bacteria
Veillonella_parvula	Gram-positive bacteria
Nocardia_niigatensis	Gram-positive bacteria
Nocardia_asteroides	Gram-positive bacteria
Streptococcus_constellatus	Gram-positive bacteria
Mycobacterium_kumamotonense	Gram-positive bacteria
Nocardia_asiatica	Gram-positive bacteria
Peptostreptococcus_anaerobius	Gram-positive bacteria
Streptococcus_anginosus	Gram-positive bacteria
Actinomyces_israelii	Gram-positive bacteria
Gardnerella_vaginalis	Gram-positive bacteria
Streptococcus_infantarius	Gram-positive bacteria
Mycobacterium_simiae	Gram-positive bacteria
Streptococcus_intermedius	Gram-positive bacteria
Staphylococcus_intermedius	Gram-positive bacteria
Erysipelothrix_rhusiopathiae	Gram-positive bacteria
Streptococcus_suis	Gram-positive bacteria
Elizabethkingia_anophelis	Gram-negative bacteria
Moraxella_osloensis	Gram-negative bacteria
Bordetella_pertussis	Gram-negative bacteria
Cronobacter_sakazakii	Gram-negative bacteria
Aggregatibacter_actinomycetemcomitans	Gram-negative bacteria
Acinetobacter_baumannii	Gram-negative bacteria
Burkholderia_mallei	Gram-negative bacteria
Porphyromonas_asaccharolytica	Gram-negative bacteria
Citrobacter_braakii	Gram-negative bacteria
Prevotella_melaninogenica	Gram-negative bacteria
Pseudomonas_alcaligenes	Gram-negative bacteria
Klebsiella_aerogenes	Gram-negative bacteria
Klebsiella_oxytoca	Gram-negative bacteria
Chryseobacterium_indologenes	Gram-negative bacteria
Vibrio_Vulnificus	Gram-negative bacteria
Bacteroides_fragilis	Gram-negative bacteria
Escherichia_coli	Gram-negative bacteria
Campylobacter_coli	Gram-negative bacteria
Pasteurella_multocida	Gram-negative bacteria
Burkholderia_multivorans	Gram-negative bacteria
Pseudomonas_putida	Gram-negative bacteria
Klebsiella_pneumoniae	Gram-negative bacteria
Alcaligenes_faecalis	Gram-negative bacteria
Citrobacter_freundii	Gram-negative bacteria
Tannerella_forsythia	Gram-negative bacteria
Bordetella_parapertussis	Gram-negative bacteria
Haemophilus_parainfluenzae	Gram-negative bacteria
Salmonella_Paratyphi	Gram-negative bacteria
Bartonella_henselae	Gram-negative bacteria
Proteus_hauseri	Gram-negative bacteria
Elizabethkingia_miricola	Gram-negative bacteria
Vibrio_cholerae	Gram-negative bacteria
Bordetella_holmesii	Gram-negative bacteria
Enterobacter_hormaechei	Gram-negative bacteria
Corynebacterium_minutissimum	Gram-negative bacteria
Yersinia_pseudotuberculosis	Gram-negative bacteria
Corynebacterium_jeikeium	Gram-negative bacteria
Kingella_kingae	Gram-negative bacteria
Moraxella_catarrhalis	Gram-negative bacteria
Citrobacter_koseri	Gram-negative bacteria
Campylobacter_jejuni	Gram-negative bacteria
Providencia_rettgeri	Gram-negative bacteria
Burkholderia_pseudomallei	Gram-negative bacteria
Neisseria_gonorrhoeae	Gram-negative bacteria
Haemophilus_influenzae	Gram-negative bacteria
Acinetobacter_lwoffii	Gram-negative bacteria
Morganella_morganii	Gram-negative bacteria
Achromobacter_xylosoxidans	Gram-negative bacteria
Elizabethkingia_meningoseptica	Gram-negative bacteria
Neisseria_meningitidis	Gram-negative bacteria
Proteus_vulgaris	Gram-negative bacteria
Proteus_mirabilis	Gram-negative bacteria
Cardiobacterium_hominis	Gram-negative bacteria
Legionella_pneumophila	Gram-negative bacteria
Stenotrophomonas_maltophilia	Gram-negative bacteria
Aeromonas_hydrophila	Gram-negative bacteria
Yersinia_pestis	Gram-negative bacteria
Campylobacter_fetus	Gram-negative bacteria
Burkholderia_gladioli	Gram-negative bacteria
Pseudomonas_aeruginosa	Gram-negative bacteria
Aeromonas_caviae	Gram-negative bacteria
Campylobacter_sputorum	Gram-negative bacteria
Parvimonas_micra	Gram-negative bacteria
Bartonella_vinsonii	Gram-negative bacteria
Yersinia_enterocolitica	Gram-negative bacteria
Porphyromonas_gingivalis	Gram-negative bacteria
Burkholderia_cepacia	Gram-negative bacteria
Serratia_liquefaciens	Gram-negative bacteria
Acinetobacter_nosocomialis	Gram-negative bacteria
Acinetobacter_calcoaceticus	Gram-negative bacteria
Enterobacter_cloacae	Gram-negative bacteria
Helicobacter_pylori	Gram-negative bacteria
Serratia_marcescens	Gram-negative bacteria
Campylobacter_rectus	Gram-negative bacteria
Cunninghamella_bertholletiae	Fungi
Meyerozyma_guilliermondii	Fungi
Histoplasma_capsulatum	Fungi
Fusarium_oxysporum	Fungi
Scedosporium apiospermum	Fungi
Fusarium_subglutinans	Fungi
Trichosporon_asahii	Fungi
Paracoccidioides_brasiliensis	Fungi
Geotrichum_candidum	Fungi
Candida_albicans	Fungi
Cladophialophora_bantiana	Fungi
Aspergillus_clavatus	Fungi
Coccidioides_posadasii	Fungi
Fusarium_proliferatum	Fungi
Fusarium_verticillioides	Fungi
Coccidioides_immitis	Fungi
Rhizopus_delemar	Fungi
Candida_dubliniensis	Fungi
Lomentospora_prolificans	Fungi
Candida_auris	Fungi
Cryptococcus_gattii	Fungi
Aspergillus_nidulans	Fungi
Candida_glabrata	Fungi
Debaryomyces_hansenii	Fungi
Fusarium_graminearum	Fungi
Aspergillus_niger	Fungi
Lichtheimia	Fungi
Trichophyton_rubrum	Fungi
Aspergillus_flavus	Fungi
Penicillium_griseofulvum	Fungi
Wickerhamomyces_anomalus	Fungi
Candida_parapsilosis	Fungi
Penicillium_citrinum	Fungi
Mucor_circinelloides	Fungi
Cladophialophora_carrionii	Fungi
Malassezia_furfur	Fungi
Pichia_kudriavzevii	Fungi
Fusarium	Fungi
Schizophyllum_commune	Fungi
Clavispora_lusitaniae	Fungi
Papiliotrema_laurentii	Fungi
Talaromyces_marneffei	Fungi
Mucor	Fungi
Rhizopus_oryzae	Fungi
Aspergillus_oryzae	Fungi
Rhizomucor_endophyticus	Fungi
Saccharomyces_cerevisiae	Fungi
Fonsecaea_pedrosoi	Fungi
Exophiala_dermatitidis	Fungi
Blastomyces_dermatitidis	Fungi
Candida_tropicalis	Fungi
Scedosporium	Fungi
Lichtheimia_corymbifera	Fungi
Rhizopus_oligosporus	Fungi
Sporothrix_schenckii	Fungi
Fusarium_fujikuroi	Fungi
Magnusiomyces_capitatus	Fungi
Aspergillus_terreus	Fungi
Rhizomucor_pusillus	Fungi
Rhizomucor_pusillus	Fungi
Candida_haemulonis	Fungi
Rhizopus_microsporus	Fungi
Cunninghamella	Fungi
Cryptococcus_neoformans	Fungi
Aspergillus_fumigatus	Fungi
Pneumocystis_jirovecii	Fungi
Trichosporon_jirovecii	Fungi
Trichophyton_verrucosum	Fungi
Aspergillus_versicolor	Fungi
Cladosporium_cladosporioides	Fungi
Mucor_racemosus	Fungi
Ancylostoma_braziliense	Parasite
Rickettsia_typhi	Parasite
Coxiella_burnetii	Parasite
Paragonimus	Parasite
Borreliella_burgdorferi	Parasite
Trypanosoma_brucei	Parasite
Fasciolopsis_buski	Parasite
Giardia_intestinalis	Parasite
Orientia	Parasite
Plasmodium_falciparum	Parasite
Chlamydia_pneumoniae	Parasite
Mycoplasma_pneumoniae	Parasite
Fasciola_hepatica	Parasite
Toxoplasma_gondii	Parasite
Toxoplasma	Parasite
Angiostrongylus_cantonensis	Parasite
Opisthorchis_viverrini	Parasite
Clonorchis_sinensis	Parasite
Borrelia_recurrentis	Parasite
Acanthamoeba	Parasite
Plasmodium_vivax	Parasite
Ureaplasma_urealyticum	Parasite
Trypanosoma_cruzi	Parasite
Rickettsia_rickettsii	Parasite
Dracunculus_medinensis	Parasite
Toxocara_cati	Parasite
Rickettsia_felis	Parasite
Treponema_paraluiscuniculi	Parasite
Necator_americanus	Parasite
Taenia_saginata	Parasite
Plasmodium	Parasite
Toxocara_canis	Parasite
Trypanosoma_rangeli	Parasite
Leishmania_Tropica	Parasite
Mycoplasma_hominis	Parasite
Cryptosporidium_hominis	Parasite
Entamoeba_histolytica	Parasite
Enterobius_vermicularis	Parasite
Chlamydia_trachomatis	Parasite
Mycoplasma_genitalium	Parasite
Ascaris_lumbricoides	Parasite
Anaplasma_phagocytophilum	Parasite
Encephalitozoon_cuniculi	Parasite
Paragonimus_westermani	Parasite
Leptospira_interrogans	Parasite
Neorickettsia_sennetsu	Parasite
Orientia_tsutsugamushi	Parasite
Anisakis	Parasite
Trichomonas_vaginalis	Parasite
Cryptosporidium	Parasite
Chlamydia_psittaci	Parasite
Taenia_solium	Parasite
Leucocytozoon	Parasite
Brucella	Genus of bacteria
Erysipelothrix	Genus of bacteria
Rickettsia	Genus of bacteria
Actinomadura	Genus of bacteria
Salmonella	Genus of bacteria
Turicibacter	Genus of bacteria
Campylobacter	Genus of bacteria
Rhizomucor_sp	Genus of fungi
Alternaria	Genus of fungi
Trichoderma	Genus of fungi
Stachybotrys	Genus of fungi
Cryptococcus	Genus of fungi
