# Supplementary material for: Utilization of targeted sequencing for etiological diagnosis of pulmonary infections in different samples
Source: Front Cell Infect Microbiol. 2025 Oct 22;15:1683489. doi: 10.3389/fcimb.2025.1683489 (PMC12586106; doi:10.3389/fcimb.2025.1683489)
Supplement: Supplementary file 2 [file Table2.xlsx]

## Sheet: Total
Patient code	Gender （male: 1，female: 0）	Age（Year）	Simple Type	tNGS							Culture (positive: 1, negative: 0)
				Bacteria	Mycobacterium tuberculosis	Fungi	DNA virus	RNA virus	Others	tNGS Result	MTB Smears	MTB Culture (fast)	MTB Culture	MTB diagnosis result	Germiculture	Culture Result
V03065013553	1	59	Fresh tissue		Mycobacterium_tuberculosis_complex,5x104 copies/ml		Torque_teno_virus,4x102 copies/ml			1	0	0	1	1	Klebsiella_pneumoniae	Klebsiella_pneumoniae; Mycobacterium_tuberculosis
V03065012993	0	15	BALF		Mycobacterium_tuberculosis_complex,7x104 copies/ml					1	0	1	0	1	0	Mycobacterium_tuberculosis
V03065013025	1	47	BALF	Staphylococcus_aureus,1x102 copies/ml	Mycobacterium_tuberculosis_complex,3x102 copies/ml					1	0	0	1	1	0	Mycobacterium_tuberculosis
V03065012469	0	73	BALF		Mycobacterium_tuberculosis_complex,6x102 copies/ml	Candida_albicans,1x102 copies/ml		Human_parainfluenza_virus_3,6x103 copies/ml		1	1	1	0	1	0	Mycobacterium_tuberculosis
V03065013561	0	72	BALF	Klebsiella_pneumoniae,3x105 copies/ml; Staphylococcus_aureus,6x102 copies/ml						1	0	1	1	1	0	Mycobacterium_tuberculosis
V03065014361	1	57	BALF		Mycobacterium_tuberculosis_complex,3x106 copies/ml					1	1	1	1	1	0	Mycobacterium_tuberculosis
V03065014693	1	50	BALF	Haemophilus_influenzae,1x104 copies/ml				Human_herpesvirus_5,3x102 copies/ml		1	1	0	0	1	0	Mycobacterium_tuberculosis
V03065015106	1	54	BALF		Mycobacterium_tuberculosis_complex,9x102 copies/ml	Candida_albicans,3x102 copies/ml	Epstein-Barr_virus,3x102 copies/ml; Adenovirus,1x102 copies/ml	Human_herpesvirus_5,1x102 copies/ml		1	0	0	1	1	0	Mycobacterium_tuberculosis
V03065014984	0	73	BALF		Mycobacterium_tuberculosis_complex,2x104 copies/ml					1	0	0	1	1	0	Mycobacterium_tuberculosis
V03065015767	0	12	BALF	Moraxella_catarrhalis,1x103 copies/ml		Candida_albicans,4x102 copies/ml		Rhinovirus_A,8x102 copies/ml		1	0	0	1	1	0	Mycobacterium_tuberculosis
V03065013064	1	46	Fresh tissue		Mycobacterium_tuberculosis_complex,5x105 copies/ml					1	0	0	1	1	0	Mycobacterium_tuberculosis
V03065013076	0	30	Fresh tissue		Mycobacterium_tuberculosis_complex,1x105 copies/ml					1	0	1	1	1	0	Mycobacterium_tuberculosis
V03065013361	0	67	Fresh tissue	Klebsiella_pneumoniae,1x103 copies/ml						1	0	1	0	1	0	Mycobacterium_tuberculosis
V03065013315	1	28	Fresh tissue							1	0	1	1	1	0	Mycobacterium_tuberculosis
V03065013292	0	71	Fresh tissue							1	0	1	0	1	0	Mycobacterium_tuberculosis
V03065013677	1	42	Fresh tissue	Streptococcus_milleri,5x104 copies/ml; Streptococcus_intermedius,4x104 copies/ml; Streptococcus_constellatus,1x103 copies/ml	Mycobacterium_tuberculosis_complex,1x106 copies/ml					1	1	1	1	1	0	Mycobacterium_tuberculosis
V03065013559	0	51	Fresh tissue		Mycobacterium_tuberculosis_complex,5x105 copies/ml					1	0	0	1	1	0	Mycobacterium_tuberculosis
V03065013419	1	52	Fresh tissue		Mycobacterium_tuberculosis_complex,9x106 copies/ml		TTV-like_mini_virus,8x103 copies/ml			1	0	0	1	1	0	Mycobacterium_tuberculosis
V03065014316	0	24	Fresh tissue	Escherichia_coli,1x102 copies/ml; Klebsiella_pneumoniae,1x102 copies/ml	Mycobacterium_tuberculosis_complex,2x102 copies/ml		Epstein-Barr_virus,1x102 copies/ml	Herpesvirus_7,1x102 copies/ml		1	0	1	0	1	0	Mycobacterium_tuberculosis
V03065014670	1	43	Fresh tissue		Mycobacterium_tuberculosis_complex,2x105 copies/ml					1	0	0	1	1	0	Mycobacterium_tuberculosis
V03065015155	0	59	Fresh tissue		Mycobacterium_tuberculosis_complex,5x106 copies/ml					1	0	0	1	1	0	Mycobacterium_tuberculosis
V03065015532	0	32	Fresh tissue		Mycobacterium_tuberculosis_complex,1x106 copies/ml					1	0	1	0	1	0	Mycobacterium_tuberculosis
V03065013798	0	26	Pleural fluid		Mycobacterium_tuberculosis_complex,8x103 copies/ml					1	0	0	1	1	0	Mycobacterium_tuberculosis
V03065012565	1	49	Fresh tissue							0	0	1	0	1	0	Mycobacterium_tuberculosis
V03065013271	0	57	Pleural fluid							0	0	1	0	1	0	Mycobacterium_tuberculosis
V03065014391	1	71	BALF	Brucella,1x105 copies/ml		Aspergillus_fumigatus,1x103 copies/ml; Candida_albicans,3x102 copies/ml			Chlamydia_pneumoniae,1x102 copies/ml	1		0	0	0	0
V03065014166	0	17	BALF	Haemophilus_influenzae,4x106 copies/ml					Mycoplasma_pneumoniae,8x103 copies/ml	1	0		0	0	0
V03065014630	0	52	BALF	Staphylococcus_aureus,1x104 copies/ml				human_coronavirus_OC43,1x104 copies/ml		1	0	0	0	0	0
V03065013965	1	20	Pleural fluid							0	0	0	0	0	Enterobacter_asburiae	Enterobacter_asburiae
V03065015377	1	60	Pleural fluid		Mycobacterium_tuberculosis_complex,1x104 copies/ml					1	0	0	0	0	Candida_albicans	Candida_albicans
V03065013923	0	35	Fresh tissue		Mycobacterium_tuberculosis_complex,2x105 copies/ml					1	0	0	0	0	Escherichia_coli	Escherichia_coli
V03065014248	1	62	BALF	Enterococcus_faecium,1x102 copies/ml				Herpesvirus_1,1x105 copies/ml		1	0	0	0	0	Klebsiella_pneumoniae	Klebsiella_pneumoniae
V03065013369	1	45	Fresh tissue	Porphyromonas_gingivalis,3x104 copies/ml; Streptococcus_intermedius,2x104 copies/ml; Streptococcus_constellatus,3x103 copies/ml; Parvimonas_micra,1x102 copies/ml						1	0	0	0	0	Klebsiella_pneumoniae	Klebsiella_pneumoniae
V03065014638	1	31	Fresh tissue				Human_parvovirus_B19,9x102 copies/ml			1	0	0	0	0	Klebsiella_pneumoniae	Klebsiella_pneumoniae
V03065014242	1	29	Fresh tissue							0	0	0	0	0	Klebsiella_pneumoniae	Klebsiella_pneumoniae
V03065013847	1	60	Fresh tissue		Mycobacterium_tuberculosis_complex,3x102 copies/ml					1	0	0	0	0	Klebsiella_pneumoniae; Pseudomonas_monteilii	Klebsiella_pneumoniae; Pseudomonas_monteilii; Mycobacterium_tuberculosis
V03065014304	1	45	BALF	Streptococcus_pneumoniae,8x104 copies/ml						1	0	0	0	0	Streptococcus_pneumoniae	Streptococcus_pneumoniae
V03065014950	1	59	BALF					Human_herpesvirus_5,6x102 copies/ml		1	0	0	0	0	0	Mycobacterium_tuberculosis
V03065012950	0	53	Fresh tissue	Nocardia_otitidiscaviarum,1x106 copies/ml						1	0	0	0	0	0	Mycobacterium_tuberculosis
V03065013360	0	51	Fresh tissue	Staphylococcus_aureus,6x104 copies/ml; Pseudomonas_aeruginosa,5x103 copies/ml		Pneumocystis_jirovecii,6x102 copies/ml				1	0	0	0	0	0	Mycobacterium_tuberculosis
V03065013678	0	51	Fresh tissue	Pseudomonas_aeruginosa,8x105 copies/ml; Staphylococcus_epidermidis,7x103 copies/ml; Staphylococcus_hominis,2x102 copies/ml						1	0	0	0	0	0	Mycobacterium_tuberculosis
V03065013401	0	36	Fresh tissue					Herpesvirus_7,8x102 copies/ml		1	0	0	0	0	0	Mycobacterium_tuberculosis
V03065013400	0	21	Fresh tissue		Mycobacterium_tuberculosis_complex,1x102 copies/ml					1	0	0	0	0	0	Mycobacterium_tuberculosis
V03065013807	0	26	Fresh tissue		Mycobacterium_tuberculosis_complex,3x104 copies/ml		Torque_teno_virus,6x102 copies/ml			1	0	0	0	0	0	Mycobacterium_tuberculosis
V03065014217	1	51	Fresh tissue		Mycobacterium_tuberculosis_complex,1x104 copies/ml		Epstein-Barr_virus,1x102 copies/ml			1	0	0	0	0	0	Mycobacterium_tuberculosis
V03065014854	1	57	Fresh tissue		Mycobacterium_tuberculosis_complex,4x104 copies/ml					1	0	0	0	0	0	Mycobacterium_tuberculosis
V03065014785	0	61	Fresh tissue	Streptococcus_constellatus,8x102 copies/ml; Streptococcus_intermedius,3x102 copies/ml	Mycobacterium_tuberculosis_complex,7x103 copies/ml			Merkel_cell_polyomavirus,1x102 copies/ml; Human_herpesvirus_5,1x102 copies/ml		1	0	0	0	0	0	Mycobacterium_tuberculosis
V03065015654	0	22	Fresh tissue		Mycobacterium_tuberculosis_complex,6x104 copies/ml					1	0	0	0	0	0	Mycobacterium_tuberculosis
V03065015794	1	59	Fresh tissue			Aspergillus_fumigatus,1x103 copies/ml				1	0	0	0	0	0	Mycobacterium_tuberculosis
V03065012544	1	62	Pleural fluid	Legionella_pneumophila,6x104 copies/ml; Staphylococcus_aureus,1x103 copies/ml						1	0	0	0	0	0	Mycobacterium_tuberculosis
V03065014230	1	57	Pleural fluid	Parvimonas_micra,3x105 copies/ml; Campylobacter_rectus,6x103 copies/ml; Streptococcus_milleri,2x103 copies/ml; Streptococcus_constellatus,2x103 copies/ml; Streptococcus_intermedius,1x103 copies/ml; Tannerella_forsythia,4x102 copies/ml						1	0	0	0	0	0	Mycobacterium_tuberculosis
V03065015290	0	35	Pleural fluid					Herpesvirus_7,1x102 copies/ml		1	0	0	0	0	0	Mycobacterium_tuberculosis
V03065012586	1	79	BALF							0	0	0	0	0	0	Mycobacterium_tuberculosis
V03065013924	0	44	Fresh tissue							0	0	0	0	0	0	Mycobacterium_tuberculosis
V03065014527	1	24	Fresh tissue	Staphylococcus_aureus,2x106 copies/ml; Haemophilus_influenzae,1x102 copies/ml						1	0	0	0	0	Staphylococcus_aureus	Staphylococcus_aureus
V03065014825	1	68	Fresh tissue	Staphylococcus_aureus,3x103 copies/ml						1	0	0	0	0	Staphylococcus_aureus	Staphylococcus_aureus
V03065014725	1	60	Fresh tissue	Staphylococcus_aureus,3x103copies/ml；Enterococcus_faecalis,<1x102copies/ml；Streptococcus_intermedius,3x102copies/ml; Enterococcus_faecium,1x102copies/ml; Klebsiella_pneumoniae,1x103copies/ml						0	0	0	0	0	Staphylococcus_aureus	Staphylococcus_aureus
V03065013274	0	36	BALF							1	0	0	0	0	Staphylococcus_aureus	Staphylococcus_aureus; Mycobacterium_tuberculosis
V03065012468	1	18	BALF	Haemophilus_influenzae,1x102 copies/ml				Human_herpesvirus_5,1x102 copies/ml		1	0	0	0	0	Haemophilus_influenzae	Haemophilus_influenzae
V03065014705	0	34	Fresh tissue		Mycobacterium_tuberculosis_complex,3x105 copies/ml					1	0	0	0	0	Haemophilus_influenzae	Haemophilus_influenzae
V03065015631	0	9	Fresh tissue	Streptococcus_pneumoniae,1x102 copies/ml; Haemophilus_influenzae,3x102 copies/ml			Epstein-Barr_virus,1x103 copies/ml	Human_herpesvirus_5,5x104 copies/ml; Herpesvirus_1,3x102 copies/ml		1	0	0	0	0	Haemophilus_influenzae	Haemophilus_influenzae
V03065015761	0	65	Fresh tissue				Epstein-Barr_virus,1x102 copies/ml	Herpesvirus_7,1x102 copies/ml		1	0	0	0	0	Haemophilus_influenzae	Haemophilus_influenzae
V03065015038	1	76	Fresh tissue				Epstein-Barr_virus,4x102 copies/ml	Merkel_cell_polyomavirus,1x102 copies/ml		1	0	0	0	0	Acinetobacter	Acinetobacter
V03065014426	1	88	Fresh tissue				Epstein-Barr_virus,1x102 copies/ml	Herpesvirus_7,1x102 copies/ml; Human_herpesvirus_5,1x102 copies/ml		1	0	0	0	0	Staphylococcus_hominis	Staphylococcus_hominis
V03065014437	1	51	Fresh tissue	Haemophilus_influenzae,2x106 copies/ml; Moraxella_catarrhalis,3x106 copies/ml						1	0	0	0	0	Aspergillus_fumigatus	Aspergillus_fumigatus
V03065015339	1	89	Pleural fluid	Enterococcus_faecalis,1x102 copies/ml						1	0	0	0	0	Aeromonas_hydrophila	Aeromonas_hydrophila
V03065012492	0	54	Fresh tissue		Mycobacterium_tuberculosis_complex,1x102 copies/ml					1	0	0	0	0	Aeromonas_ hydrophila	Aeromonas hydrophila; Mycobacterium_tuberculosis
V03065012671	1	22	BALF	Pseudomonas_aeruginosa,8x106 copies/ml						1	0	0	0	0	Pseudomonas_aeruginosa	Pseudomonas_aeruginosa
V03065014706	0	74	BALF	Pseudomonas_aeruginosa,7x106 copies/ml; Haemophilus_influenzae,1x106 copies/ml				Rhinovirus_A,3x104 copies/ml		1	0	0	0	0	Pseudomonas_aeruginosa	Pseudomonas_aeruginosa
V03065015815	0	39	BALF	Pseudomonas_aeruginosa,3x105 copies/ml		Candida_albicans,4x102 copies/ml	Epstein-Barr_virus,2x103 copies/ml			1	0	0	0	0	Pseudomonas_aeruginosa	Pseudomonas_aeruginosa
V03065014231	1	47	Fresh tissue	Acinetobacter_baumannii,1x102 copies/ml						1	0	0	0	0	Pseudomonas_aeruginosa	Pseudomonas_aeruginosa
V03065015275	0	24	Fresh tissue	Pseudomonas_aeruginosa,2x103 copies/ml				Human_betaherpesvirus_6,1x102 copies/ml		1	0	0	0	0	Pseudomonas_aeruginosa	Pseudomonas_aeruginosa
V03065016013	0	65	BALF	Pseudomonas_aeruginosa,1x102 copies/ml						1	0	0	0	0	Pseudomonas_aeruginosa	Pseudomonas_aeruginosa; Mycobacterium_tuberculosis
V03065014266	1	49	Fresh tissue							0	0	0	0	0	Mycoplasma_pneumoniae	Mycoplasma_pneumoniae
V03065012549	1	65	BALF	Haemophilus_influenzae,2x102 copies/ml		Aspergillus_fumigatus,1x102 copies/ml				1	0	0	0	0	0
V03065013290	1	73	BALF				Rhinovirus_B,3x104 copies/ml			1	0	0	0	0	0
V03065013739	1	65	BALF	Staphylococcus_aureus,2x105 copies/ml						1	0	0	0	0	0
V03065013615	1	78	BALF	Klebsiella_pneumoniae,3x103 copies/ml						1	0	0	0	0	0
V03065013817	0	64	BALF	Streptococcus_pneumoniae,1x102 copies/ml; Staphylococcus_aureus,9x103 copies/ml						1	0	0	0	0	0
V03065013815	0	57	BALF			Candida_albicans,6x102 copies/ml				1	0	0	0	0	0
V03065013816	1	66	BALF	Staphylococcus_aureus,2x105 copies/ml	Mycobacterium_tuberculosis_complex,1x102 copies/ml					1	0	0	0	0	0
V03065013813	0	38	BALF		Mycobacterium_tuberculosis_complex,3x103 copies/ml	Aspergillus_fumigatus,2x104 copies/ml		Human_herpesvirus_5,6x102 copies/ml		1	0	0	0	0	0
V03065014218	0	47	BALF	Escherichia_coli,1x102 copies/ml; Haemophilus_influenzae,1x102 copies/ml		Cladosporium_cladosporioides,1x102 copies/ml		Severe_acute_respiratory_syndrome_coronavirus_2,9x102 copies/ml		1	0	0	0	0	0
V03065014283	1	72	BALF			Candida_albicans,6x104 copies/ml	Epstein-Barr_virus,4x103 copies/ml	Herpesvirus_1,2x105 copies/ml		1	0	0	0	0	0
V03065014402	1	72	BALF	Klebsiella_pneumoniae,1x102 copies/ml						1	0	0	0	0	0
V03065014403	1	72	BALF			Clavispora_lusitaniae,1x102 copies/ml				1	0	0	0	0	0
V03065014588	1	48	BALF							1	0	0	0	0	0
V03065014576	0	37	BALF	Enterococcus_faecium,3x104 copies/ml; Acinetobacter_baumannii,6x103 copies/ml		Candida_albicans,3x103 copies/ml	Epstein-Barr_virus,4x102 copies/ml			1	0	0	0	0	0
V03065014539	0	38	BALF			Aspergillus_fumigatus,2x103 copies/ml	Epstein-Barr_virus,1x104 copies/ml	Human_herpesvirus_5,1x103 copies/ml		1	0	0	0	0	0
V03065014452	0	62	BALF	Klebsiella_pneumoniae,1x105 copies/ml		Candida_albicans,7x103 copies/ml		Rhinovirus_B,2x104 copies/ml		1	0	0	0	0	0
V03065015050	1	54	BALF	Pseudomonas_aeruginosa,1x102 copies/ml				Merkel_cell_polyomavirus,1x102 copies/ml		1	0	0	0	0	0
V03065015012	1	56	BALF					Rhinovirus_B,4x104 copies/ml; Human_herpesvirus_5,1x103 copies/ml		1	0	0	0	0	0
V03065015003	1	47	BALF	Staphylococcus_aureus,8x105 copies/ml				Human_herpesvirus_5,3x102 copies/ml		1	0	0	0	0	0
V03065015364	1	59	BALF					Human_coronavirus_HKU1,1x103 copies/ml		1	0	0	0	0	0
V03065015348	0	67	BALF	Haemophilus_parainfluenzae,9x102 copies/ml				Human_parainfluenza_virus_3,1x106 copies/ml		1	0	0	0	0	0
V03065015489	0	79	BALF					Human_respiratory_syncytial_virus_B,1x106 copies/ml		1	0	0	0	0	0
V03065015836	0	58	BALF			Pneumocystis_jirovecii,1x102 copies/ml		Human_metapneumovirus,1x103 copies/ml		1	0	0	0	0	0
V03065016028	0	63	BALF	Tropheryma_whipplei,1x103 copies/ml; Brucella,3x102 copies/ml; Enterococcus_faecium,1x102 copies/ml; Pseudomonas_aeruginosa,1x102 copies/ml						1	0	0	0	0	0
V03065015938	0	68	BALF			Candida_albicans,3x102 copies/ml				1	0	0	0	0	0
V03065014450	0	57	Sputum		Mycobacterium_tuberculosis_complex,3x102 copies/ml					1	0	0	0	0	0
V03065014783	1	51	Sputum	Enterococcus_faecium,9x106 copies/ml; Enterococcus_durans,5x102 copies/ml		Trichosporon_asahii,4x103 copies/ml	Epstein-Barr_virus,1x106 copies/ml	Human_herpesvirus_5,5x102 copies/ml		1	0	0	0	0	0
V03065014943	0	72	Sputum	Moraxella_catarrhalis,8x103 copies/ml; Haemophilus_influenzae,3x102 copies/ml						1	0	0	0	0	0
V03065012929	1	60	Fresh tissue				Epstein-Barr_virus,1x102 copies/ml	Merkel_cell_polyomavirus,1x102 copies/ml		1	0	0	0	0	0
V03065013118	1	42	Fresh tissue	Legionella_pneumophila,2x103 copies/ml; Streptococcus_pneumoniae,4x102 copies/ml; Staphylococcus_epidermidis,4x102 copies/ml				Human_herpesvirus_5,7x103 copies/ml		1	0	0	0	0	0
V03065013075	0	53	Fresh tissue					Human_herpesvirus_5,3x105 copies/ml		1	0	0	0	0	0
V03065013082	1	31	Fresh tissue	Haemophilus_influenzae,1x106 copies/ml; Parvimonas_micra,3x103 copies/ml; Streptococcus_pneumoniae,1x102 copies/ml		Aspergillus_fumigatus,6x102 copies/ml				1	0	0	0	0	0
V03065013099	1	66	Fresh tissue					Merkel_cell_polyomavirus,1x103 copies/ml		1	0	0	0	0	0
V03065013256	1	55	Fresh tissue		Mycobacterium_tuberculosis_complex,7x105 copies/ml					1	0	0	0	0	0
V03065013486	0	61	Fresh tissue		Mycobacterium_tuberculosis_complex,3x104 copies/ml					1	0	0	0	0	0
V03065013420	0	36	Fresh tissue	Streptococcus_pneumoniae,2x102 copies/ml			Epstein-Barr_virus,1x103 copies/ml	Herpesvirus_7,1x103 copies/ml		1	0	0	0	0	0
V03065013368	0	32	Fresh tissue		Mycobacteroides_abscessus,1x103 copies/ml					1	0	0	0	0	0
V03065013963	1	10	Fresh tissue		Mycobacterium_tuberculosis_complex,3x102 copies/ml					1	0	0	0	0	0
V03065013908	1	41	Fresh tissue					Human_herpesvirus_5,3x103 copies/ml		1	0	0	0	0	0
V03065013846	0	30	Fresh tissue	Staphylococcus_epidermidis,3x102 copies/ml						1	0	0	0	0	0
V03065013821	1	36	Fresh tissue	Haemophilus_influenzae,1x103 copies/ml						1	0	0	0	0	0
V03065013808	1	20	Fresh tissue		Mycobacterium_tuberculosis_complex,1x106 copies/ml					1	0	0	0	0	0
V03065013814	1	57	Fresh tissue	Haemophilus_influenzae,4x104 copies/ml			Adenovirus,5x104 copies/ml			1	0	0	0	0	0
V03065014162	1	46	Fresh tissue		Mycobacterium_tuberculosis_complex,2x105 copies/ml		TTV-like_mini_virus,8x105 copies/ml; Torque_teno_virus,6x102 copies/ml			1	0	0	0	0	0
V03065014206	1	40	Fresh tissue	Parvimonas_micra,1x104 copies/ml		Aspergillus_fumigatus,1x102 copies/ml		Severe_acute_respiratory_syndrome_coronavirus_2,8x102 copies/ml		1	0	0	0	0	0
V03065014243	1	62	Fresh tissue					Human_betaherpesvirus_6,3x102 copies/ml		1	0	0	0	0	0
V03065014379	1	54	Fresh tissue	Enterococcus_faecium,1x103 copies/ml; Enterococcus_faecalis,1x102 copies/ml			Epstein-Barr_virus,1x102 copies/ml	Severe_acute_respiratory_syndrome_coronavirus_2,1x104 copies/ml		1	0	0	0	0	0
V03065014592	1	44	Fresh tissue					Human_betaherpesvirus_6,1x102 copies/ml		1	0	0	0	0	0
V03065014591	0	18	Fresh tissue	Staphylococcus_aureus,1x102 copies/ml			Epstein-Barr_virus,1x102 copies/ml	Herpesvirus_7,1x102 copies/ml; Human_betaherpesvirus_6,1x102 copies/ml		1	0	0	0	0	0
V03065014550	1	31	Fresh tissue		Mycobacterium_tuberculosis_complex,3x104 copies/ml					1	0	0	0	0	0
V03065014492	0	32	Fresh tissue					Human_betaherpesvirus_6,1x102 copies/ml		1	0	0	0	0	0
V03065014689	1	16	Fresh tissue		Mycobacterium_tuberculosis_complex,2x102 copies/ml					1	0	0	0	0	0
V03065014678	1	85	Fresh tissue	Streptococcus_intermedius,1x104 copies/ml						1	0	0	0	0	0
V03065014669	1	72	Fresh tissue		Mycobacterium_tuberculosis_complex,1x106 copies/ml					1	0	0	0	0	0
V03065014657	1	66	Fresh tissue	Staphylococcus_hominis,1x102 copies/ml; Erysipelothrix_rhusiopathiae,1x102 copies/ml		Malassezia_furfur,1x102 copies/ml				1	0	0	0	0	0
V03065014659	0	0	Fresh tissue	Parvimonas_micra,6x105 copies/ml; Haemophilus_parainfluenzae,1x103 copies/ml		Aspergillus_fumigatus,4x102 copies/ml		Rhinovirus_B,3x102 copies/ml		1	0	0	0	0	0
V03065014776	0	49	Fresh tissue			Scedosporium,1x102 copies/ml		Merkel_cell_polyomavirus,1x103 copies/ml		1	0	0	0	0	0
V03065014717	0	35	Fresh tissue	Haemophilus_influenzae,7x104 copies/ml	Mycobacterium_tuberculosis_complex,1x106 copies/ml					1	0	0	0	0	0
V03065015168	0	54	Fresh tissue		Mycobacterium_tuberculosis_complex,1x102 copies/ml		Epstein-Barr_virus,6x102 copies/ml	Human_herpesvirus_5,4x102 copies/ml; Human_betaherpesvirus_6,3x102 copies/ml		1	0	0	0	0	0
V03065015045	0	64	Fresh tissue				Epstein-Barr_virus,3x103 copies/ml	Merkel_cell_polyomavirus,2x103 copies/ml		1	0	0	0	0	0
V03065014944	0	18	Fresh tissue	Corynebacterium_striatum,1x102 copies/ml	Mycobacterium_tuberculosis_complex,3x104 copies/ml					1	0	0	0	0	0
V03065015409	1	60	Fresh tissue	Haemophilus_influenzae,2x106 copies/ml; Streptococcus_pneumoniae,4x103 copies/ml						1	0	0	0	0	0
V03065015567	0	52	Fresh tissue	Haemophilus_influenzae,1x106 copies/ml						1	0	0	0	0	0
V03065015612	0	52	Fresh tissue					Merkel_cell_polyomavirus,1x102 copies/ml		1	0	0	0	0	0
V03065013072	0	25	Pleural fluid				Torque_teno_virus,1x102 copies/ml			1	0	0	0	0	0
V03065015885	1	40	Pleural fluid		Mycobacterium_tuberculosis_complex,5x106 copies/ml					1	0	0	0	0	0
V03065015843	0	25	Pleural fluid	Enterococcus_faecium,1x102 copies/ml; Klebsiella_pneumoniae,1x102 copies/ml			Epstein-Barr_virus,3x103 copies/ml	Severe_acute_respiratory_syndrome_coronavirus_2,8x102 copies/ml		1	0	0	0	0	0
V03065015600	0	56	Pleural fluid	Streptococcus_constellatus,1x102 copies/ml; Streptococcus_intermedius,1x102 copies/ml; Parvimonas_micra,1x102 copies/ml						1	0	0	0	0	0
V03065015536	1	42	Pleural fluid	Enterobacter_hormaechei,6x104 copies/ml	Mycobacterium_tuberculosis_complex,1x103 copies/ml					1	0	0	0	0	0
V03065012604	1	43	BALF							0	0	0	0	0	0
V03065013333	1	57	BALF							0	0	0	0	0	0
V03065013820	1	61	BALF							0	0	0	0	0	0
V03065014303	0	41	BALF							0	0	0	0	0	0
V03065014577	0	55	BALF							0	0	0	0	0	0
V03065012478	1	15	Fresh tissue							0	0	0	0	0	0
V03065012560	1	52	Fresh tissue							0	0	0	0	0	0
V03065013353	1	23	Fresh tissue							0	0	0	0	0	0
V03065013328	0	10	Fresh tissue							0	0	0	0	0	0
V03065013604	0	56	Fresh tissue							0	0	0	0	0	0
V03065013934	1	17	Fresh tissue							0	0	0	0	0	0
V03065013809	1	68	Fresh tissue							0	0	0	0	0	0
V03065014590	1	26	Fresh tissue							0	0	0	0	0	0
V03065015108	0	24	Fresh tissue							0	0	0	0	0	0
V03065G10029	1	60	Pleural fluid							0	0	0	0	0	0
V03065013040	0	87	Pleural fluid							0	0	0	0	0	0
V03065012587	0	66	Pleural fluid							0	0	0	0	0	0
V03065012634	0	58	Pleural fluid							0	0	0	0	0	0
V03065013093	0	39	Pleural fluid							0	0	0	0	0	0
V03065013974	0	79	Pleural fluid							0	0	0	0	0	0
V03065014508	1	71	Pleural fluid							0	0	0	0	0	0
V03065014496	1	71	Pleural fluid							0	0	0	0	0	0
V03065014475	1	77	Pleural fluid							0	0	0	0	0	0
